# Supplementary material for: Serum Homocysteine Levels and All-Cause and Cause-Specific Mortality in Korean Adult Men: A Cohort Study
Source: Nutrients. 2024 Aug 19;16(16):2759. doi: 10.3390/nu16162759 (PMC11357046; doi:10.3390/nu16162759)
Supplement: Supplementary file 1 [file nutrients-16-02759-s001.zip]

Archive with 1 entries (1 files):
- nutrients-3143502-supplementary.pdf
